# Supplementary material for: SCRIPT: Stratified clinical risk prediction from pathology reports using large language models
Source: J Pathol Inform. 2026 May 12;22:100673. doi: 10.1016/j.jpi.2026.100673 (PMC13251499; doi:10.1016/j.jpi.2026.100673)
Supplement: Supplementary file 1 — Supplementary Table 1: LLM-Generated Risk Classifications by Patient ID. Individual risk assessment results for the all three TCGA cohorts used in this study. This table. Provides the full list of patients and their LLM-assigned risk scores, representing the initial cohort before clinical data filtering. [file mmc4.xlsx]

## Sheet: 2 Groups
Supplementary Table 1: LLM-Generated Risk Classifications by Patient ID. Individual risk assessment results for the all three TCGA cohorts used in this study. This table. Provides the full list of patients and their LLM-assigned risk scores, representing the initial cohort before clinical data filtering.
Patient ID	LLM Risk-Score	Cohort
TCGA-4T-AA8H	Low-Risk	TCGA-CRC
TCGA-5M-AAT5	High-Risk	TCGA-CRC
TCGA-A6-2671	High-Risk	TCGA-CRC
TCGA-5M-AATE	Low-Risk	TCGA-CRC
TCGA-A6-2670	Low-Risk	TCGA-CRC
TCGA-4N-A93T	High-Risk	TCGA-CRC
TCGA-5M-AATA	High-Risk	TCGA-CRC
TCGA-5M-AAT4	High-Risk	TCGA-CRC
TCGA-3L-AA1B	Low-Risk	TCGA-CRC
TCGA-5M-AAT6	High-Risk	TCGA-CRC
TCGA-A6-2672	High-Risk	TCGA-CRC
TCGA-A6-2676	High-Risk	TCGA-CRC
TCGA-A6-2678	High-Risk	TCGA-CRC
TCGA-A6-2679	Low-Risk	TCGA-CRC
TCGA-A6-2681	Low-Risk	TCGA-CRC
TCGA-A6-2682	High-Risk	TCGA-CRC
TCGA-A6-2686	High-Risk	TCGA-CRC
TCGA-A6-3809	High-Risk	TCGA-CRC
TCGA-A6-2684	Low-Risk	TCGA-CRC
TCGA-A6-3807	High-Risk	TCGA-CRC
TCGA-A6-5660	High-Risk	TCGA-CRC
TCGA-A6-5659	Low-Risk	TCGA-CRC
TCGA-A6-5657	High-Risk	TCGA-CRC
TCGA-A6-3808	Low-Risk	TCGA-CRC
TCGA-A6-2683	High-Risk	TCGA-CRC
TCGA-A6-2685	Low-Risk	TCGA-CRC
TCGA-A6-2674	High-Risk	TCGA-CRC
TCGA-A6-4107	Low-Risk	TCGA-CRC
TCGA-A6-5661	Low-Risk	TCGA-CRC
TCGA-A6-5666	High-Risk	TCGA-CRC
TCGA-A6-6140	Low-Risk	TCGA-CRC
TCGA-A6-2680	Low-Risk	TCGA-CRC
TCGA-A6-5656	Low-Risk	TCGA-CRC
TCGA-A6-6137	High-Risk	TCGA-CRC
TCGA-A6-3810	Low-Risk	TCGA-CRC
TCGA-A6-5667	Low-Risk	TCGA-CRC
TCGA-A6-6141	Low-Risk	TCGA-CRC
TCGA-A6-2677	High-Risk	TCGA-CRC
TCGA-A6-6142	High-Risk	TCGA-CRC
TCGA-A6-6138	Low-Risk	TCGA-CRC
TCGA-A6-5664	High-Risk	TCGA-CRC
TCGA-A6-6649	High-Risk	TCGA-CRC
TCGA-A6-4105	Low-Risk	TCGA-CRC
TCGA-A6-2675	Low-Risk	TCGA-CRC
TCGA-A6-6781	High-Risk	TCGA-CRC
TCGA-A6-6653	Low-Risk	TCGA-CRC
TCGA-A6-A56B	High-Risk	TCGA-CRC
TCGA-A6-A566	High-Risk	TCGA-CRC
TCGA-A6-A567	High-Risk	TCGA-CRC
TCGA-AA-3489	Low-Risk	TCGA-CRC
TCGA-A6-6780	Low-Risk	TCGA-CRC
TCGA-AA-3492	Low-Risk	TCGA-CRC
TCGA-A6-A565	High-Risk	TCGA-CRC
TCGA-A6-6648	High-Risk	TCGA-CRC
TCGA-A6-6782	High-Risk	TCGA-CRC
TCGA-A6-6654	Low-Risk	TCGA-CRC
TCGA-AA-3488	High-Risk	TCGA-CRC
TCGA-A6-A5ZU	High-Risk	TCGA-CRC
TCGA-A6-6652	High-Risk	TCGA-CRC
TCGA-A6-5662	High-Risk	TCGA-CRC
TCGA-A6-5665	Low-Risk	TCGA-CRC
TCGA-AA-3494	Low-Risk	TCGA-CRC
TCGA-AA-3509	Low-Risk	TCGA-CRC
TCGA-A6-6651	High-Risk	TCGA-CRC
TCGA-AA-3496	Low-Risk	TCGA-CRC
TCGA-AA-3510	Low-Risk	TCGA-CRC
TCGA-AA-3516	High-Risk	TCGA-CRC
TCGA-AA-3517	Low-Risk	TCGA-CRC
TCGA-AA-3522	Low-Risk	TCGA-CRC
TCGA-AA-3502	Low-Risk	TCGA-CRC
TCGA-AA-3527	Low-Risk	TCGA-CRC
TCGA-AA-3518	Low-Risk	TCGA-CRC
TCGA-AA-3506	Low-Risk	TCGA-CRC
TCGA-AA-3521	Low-Risk	TCGA-CRC
TCGA-AA-3531	Low-Risk	TCGA-CRC
TCGA-AA-3519	High-Risk	TCGA-CRC
TCGA-AA-3520	Low-Risk	TCGA-CRC
TCGA-AA-3526	Low-Risk	TCGA-CRC
TCGA-AA-3534	Low-Risk	TCGA-CRC
TCGA-AA-3529	High-Risk	TCGA-CRC
TCGA-AA-3530	High-Risk	TCGA-CRC
TCGA-AA-3524	Low-Risk	TCGA-CRC
TCGA-AA-3514	Low-Risk	TCGA-CRC
TCGA-AA-3532	Low-Risk	TCGA-CRC
TCGA-AA-3538	Low-Risk	TCGA-CRC
TCGA-AA-3495	Low-Risk	TCGA-CRC
TCGA-A6-6650	Low-Risk	TCGA-CRC
TCGA-AA-3543	Low-Risk	TCGA-CRC
TCGA-AA-3548	High-Risk	TCGA-CRC
TCGA-AA-3544	Low-Risk	TCGA-CRC
TCGA-AA-3552	High-Risk	TCGA-CRC
TCGA-AA-3553	Low-Risk	TCGA-CRC
TCGA-AA-3525	High-Risk	TCGA-CRC
TCGA-AA-3511	High-Risk	TCGA-CRC
TCGA-AA-3558	Low-Risk	TCGA-CRC
TCGA-AA-3560	High-Risk	TCGA-CRC
TCGA-AA-3554	Low-Risk	TCGA-CRC
TCGA-AA-3666	Low-Risk	TCGA-CRC
TCGA-AA-3562	High-Risk	TCGA-CRC
TCGA-AA-3663	Low-Risk	TCGA-CRC
TCGA-AA-3555	Low-Risk	TCGA-CRC
TCGA-AA-3662	High-Risk	TCGA-CRC
TCGA-AA-3556	Low-Risk	TCGA-CRC
TCGA-AA-3561	Low-Risk	TCGA-CRC
TCGA-AA-3542	High-Risk	TCGA-CRC
TCGA-AA-3667	Low-Risk	TCGA-CRC
TCGA-AA-3664	Low-Risk	TCGA-CRC
TCGA-AA-3675	Low-Risk	TCGA-CRC
TCGA-AA-3673	Low-Risk	TCGA-CRC
TCGA-AA-3681	Low-Risk	TCGA-CRC
TCGA-AA-3660	Low-Risk	TCGA-CRC
TCGA-AA-3549	Low-Risk	TCGA-CRC
TCGA-AA-3692	High-Risk	TCGA-CRC
TCGA-AA-3655	Low-Risk	TCGA-CRC
TCGA-AA-3685	Low-Risk	TCGA-CRC
TCGA-AA-3672	Low-Risk	TCGA-CRC
TCGA-AA-3693	High-Risk	TCGA-CRC
TCGA-AA-3695	High-Risk	TCGA-CRC
TCGA-AA-3713	Low-Risk	TCGA-CRC
TCGA-AA-3811	High-Risk	TCGA-CRC
TCGA-AA-3678	Low-Risk	TCGA-CRC
TCGA-AA-3696	Low-Risk	TCGA-CRC
TCGA-AA-3712	High-Risk	TCGA-CRC
TCGA-AA-3679	High-Risk	TCGA-CRC
TCGA-AA-3697	High-Risk	TCGA-CRC
TCGA-AA-3688	High-Risk	TCGA-CRC
TCGA-AA-3814	Low-Risk	TCGA-CRC
TCGA-AA-3821	Low-Risk	TCGA-CRC
TCGA-AA-3715	High-Risk	TCGA-CRC
TCGA-AA-3818	Low-Risk	TCGA-CRC
TCGA-AA-3812	Low-Risk	TCGA-CRC
TCGA-AA-3819	Low-Risk	TCGA-CRC
TCGA-AA-3841	Low-Risk	TCGA-CRC
TCGA-AA-3680	High-Risk	TCGA-CRC
TCGA-AA-3837	High-Risk	TCGA-CRC
TCGA-AA-3833	Low-Risk	TCGA-CRC
TCGA-AA-3850	Low-Risk	TCGA-CRC
TCGA-AA-3710	High-Risk	TCGA-CRC
TCGA-AA-3842	Low-Risk	TCGA-CRC
TCGA-AA-3844	High-Risk	TCGA-CRC
TCGA-AA-3854	Low-Risk	TCGA-CRC
TCGA-AA-3851	Low-Risk	TCGA-CRC
TCGA-AA-3684	High-Risk	TCGA-CRC
TCGA-AA-3860	High-Risk	TCGA-CRC
TCGA-AA-3855	Low-Risk	TCGA-CRC
TCGA-AA-3815	High-Risk	TCGA-CRC
TCGA-AA-3862	Low-Risk	TCGA-CRC
TCGA-AA-3852	High-Risk	TCGA-CRC
TCGA-AA-3845	Low-Risk	TCGA-CRC
TCGA-AA-3856	Low-Risk	TCGA-CRC
TCGA-AA-3870	High-Risk	TCGA-CRC
TCGA-AA-3866	Low-Risk	TCGA-CRC
TCGA-AA-3861	Low-Risk	TCGA-CRC
TCGA-AA-3831	High-Risk	TCGA-CRC
TCGA-AA-3858	High-Risk	TCGA-CRC
TCGA-AA-3848	High-Risk	TCGA-CRC
TCGA-AA-3846	High-Risk	TCGA-CRC
TCGA-AA-3872	High-Risk	TCGA-CRC
TCGA-AA-3864	Low-Risk	TCGA-CRC
TCGA-AA-3877	Low-Risk	TCGA-CRC
TCGA-AA-3875	Low-Risk	TCGA-CRC
TCGA-AA-3867	High-Risk	TCGA-CRC
TCGA-AA-3869	High-Risk	TCGA-CRC
TCGA-AA-3930	High-Risk	TCGA-CRC
TCGA-AA-3950	Low-Risk	TCGA-CRC
TCGA-AA-3952	High-Risk	TCGA-CRC
TCGA-AA-3947	Low-Risk	TCGA-CRC
TCGA-AA-3955	Low-Risk	TCGA-CRC
TCGA-AA-3939	Low-Risk	TCGA-CRC
TCGA-AA-3968	Low-Risk	TCGA-CRC
TCGA-AA-3971	Low-Risk	TCGA-CRC
TCGA-AA-3970	Low-Risk	TCGA-CRC
TCGA-AA-3967	Low-Risk	TCGA-CRC
TCGA-AA-3949	High-Risk	TCGA-CRC
TCGA-AA-3941	High-Risk	TCGA-CRC
TCGA-AA-3973	High-Risk	TCGA-CRC
TCGA-AA-3956	Low-Risk	TCGA-CRC
TCGA-AA-3966	Low-Risk	TCGA-CRC
TCGA-AA-3979	Low-Risk	TCGA-CRC
TCGA-AA-3980	Low-Risk	TCGA-CRC
TCGA-AA-A00A	Low-Risk	TCGA-CRC
TCGA-AA-3984	Low-Risk	TCGA-CRC
TCGA-AA-3976	Low-Risk	TCGA-CRC
TCGA-AA-3989	High-Risk	TCGA-CRC
TCGA-AA-A00K	Low-Risk	TCGA-CRC
TCGA-AA-A00F	High-Risk	TCGA-CRC
TCGA-AA-3986	Low-Risk	TCGA-CRC
TCGA-AA-3975	Low-Risk	TCGA-CRC
TCGA-AA-A00N	High-Risk	TCGA-CRC
TCGA-AA-3972	Low-Risk	TCGA-CRC
TCGA-AA-3977	Low-Risk	TCGA-CRC
TCGA-AA-A00J	High-Risk	TCGA-CRC
TCGA-AA-3994	High-Risk	TCGA-CRC
TCGA-AA-A00R	High-Risk	TCGA-CRC
TCGA-AA-A01D	High-Risk	TCGA-CRC
TCGA-AA-3982	High-Risk	TCGA-CRC
TCGA-AA-A00Z	Low-Risk	TCGA-CRC
TCGA-AA-A00L	Low-Risk	TCGA-CRC
TCGA-AA-A00O	High-Risk	TCGA-CRC
TCGA-AA-A00U	High-Risk	TCGA-CRC
TCGA-AA-A00Q	High-Risk	TCGA-CRC
TCGA-AA-A00D	Low-Risk	TCGA-CRC
TCGA-AA-A01C	High-Risk	TCGA-CRC
TCGA-AA-A01K	High-Risk	TCGA-CRC
G3. The facrelatively low risk of recurrence or metastasis.	Low-Risk	TCGA-CRC
TCGA-AA-A01G	Low-Risk	TCGA-CRC
TCGA-AA-A01R	High-Risk	TCGA-CRC
TCGA-AA-A01T	High-Risk	TCGA-CRC
TCGA-AA-A01P	High-Risk	TCGA-CRC
TCGA-AA-A01S	High-Risk	TCGA-CRC
TCGA-AA-A01Q	High-Risk	TCGA-CRC
TCGA-AA-A00W	High-Risk	TCGA-CRC
TCGA-AA-A01F	High-Risk	TCGA-CRC
TCGA-AA-A02E	High-Risk	TCGA-CRC
TCGA-AA-A02F	High-Risk	TCGA-CRC
TCGA-AA-A01V	High-Risk	TCGA-CRC
TCGA-AA-A01X	High-Risk	TCGA-CRC
TCGA-AA-A01Z	High-Risk	TCGA-CRC
TCGA-AA-A02K	High-Risk	TCGA-CRC
TCGA-AA-A010	High-Risk	TCGA-CRC
TCGA-AA-A02W	Low-Risk	TCGA-CRC
TCGA-AA-A02O	Low-Risk	TCGA-CRC
TCGA-AA-A02J	High-Risk	TCGA-CRC
TCGA-AA-A01I	Low-Risk	TCGA-CRC
TCGA-AA-A004	Low-Risk	TCGA-CRC
TCGA-AA-A02R	High-Risk	TCGA-CRC
TCGA-AA-A017	Low-Risk	TCGA-CRC
TCGA-AA-A024	Low-Risk	TCGA-CRC
TCGA-AA-A02H	High-Risk	TCGA-CRC
TCGA-AA-A03J	Low-Risk	TCGA-CRC
TCGA-AA-A029	Low-Risk	TCGA-CRC
TCGA-AD-6895	High-Risk	TCGA-CRC
TCGA-AD-6888	High-Risk	TCGA-CRC
TCGA-AD-6889	High-Risk	TCGA-CRC
TCGA-AD-6965	High-Risk	TCGA-CRC
TCGA-AA-A02Y	Low-Risk	TCGA-CRC
TCGA-AD-A5EK	Low-Risk	TCGA-CRC
TCGA-AA-A022	High-Risk	TCGA-CRC
TCGA-AD-6890	Low-Risk	TCGA-CRC
TCGA-AD-A5EJ	High-Risk	TCGA-CRC
TCGA-AD-6899	High-Risk	TCGA-CRC
TCGA-AA-A03F	High-Risk	TCGA-CRC
TCGA-AD-5900	Low-Risk	TCGA-CRC
TCGA-AF-2687	High-Risk	TCGA-CRC
TCGA-AD-6964	High-Risk	TCGA-CRC
TCGA-AF-2690	High-Risk	TCGA-CRC
TCGA-AF-5654	Low-Risk	TCGA-CRC
TCGA-AF-2692	Low-Risk	TCGA-CRC
TCGA-AF-3914	High-Risk	TCGA-CRC
TCGA-AD-6548	Low-Risk	TCGA-CRC
TCGA-AF-6672	High-Risk	TCGA-CRC
TCGA-AG-3575	Low-Risk	TCGA-CRC
TCGA-AG-3580	Low-Risk	TCGA-CRC
TCGA-AG-3578	Low-Risk	TCGA-CRC
TCGA-AF-A56L	High-Risk	TCGA-CRC
TCGA-AG-3574	Low-Risk	TCGA-CRC
TCGA-AF-4110	High-Risk	TCGA-CRC
TCGA-AG-3581	Low-Risk	TCGA-CRC
TCGA-AF-A56K	Low-Risk	TCGA-CRC
TCGA-AG-3583	High-Risk	TCGA-CRC
TCGA-AF-6655	Low-Risk	TCGA-CRC
TCGA-AF-A56N	High-Risk	TCGA-CRC
TCGA-AG-3584	High-Risk	TCGA-CRC
TCGA-AG-3591	Low-Risk	TCGA-CRC
TCGA-AG-3586	High-Risk	TCGA-CRC
TCGA-AG-3593	High-Risk	TCGA-CRC
TCGA-AG-3587	Low-Risk	TCGA-CRC
TCGA-AG-3582	High-Risk	TCGA-CRC
TCGA-AG-3600	High-Risk	TCGA-CRC
TCGA-AG-3598	Low-Risk	TCGA-CRC
TCGA-AG-3599	Low-Risk	TCGA-CRC
TCGA-AG-3594	Low-Risk	TCGA-CRC
TCGA-AG-3592	Low-Risk	TCGA-CRC
TCGA-AG-3608	Low-Risk	TCGA-CRC
TCGA-AG-3609	High-Risk	TCGA-CRC
TCGA-AG-3726	Low-Risk	TCGA-CRC
TCGA-AG-3727	High-Risk	TCGA-CRC
TCGA-AG-3602	Low-Risk	TCGA-CRC
TCGA-AG-3605	High-Risk	TCGA-CRC
TCGA-AG-3728	Low-Risk	TCGA-CRC
TCGA-AG-3725	High-Risk	TCGA-CRC
TCGA-AG-3612	Low-Risk	TCGA-CRC
TCGA-AG-3731	Low-Risk	TCGA-CRC
TCGA-AG-3732	Low-Risk	TCGA-CRC
TCGA-AG-3601	High-Risk	TCGA-CRC
TCGA-AG-3742	High-Risk	TCGA-CRC
TCGA-AG-3887	Low-Risk	TCGA-CRC
TCGA-AG-3882	Low-Risk	TCGA-CRC
TCGA-AG-3883	Low-Risk	TCGA-CRC
TCGA-AG-3878	Low-Risk	TCGA-CRC
TCGA-AG-3893	High-Risk	TCGA-CRC
TCGA-AG-3881	Low-Risk	TCGA-CRC
TCGA-AG-3892	Low-Risk	TCGA-CRC
TCGA-AG-3894	Low-Risk	TCGA-CRC
TCGA-AG-3896	Low-Risk	TCGA-CRC
TCGA-AG-3611	Low-Risk	TCGA-CRC
TCGA-AG-3885	Low-Risk	TCGA-CRC
TCGA-AG-3898	Low-Risk	TCGA-CRC
TCGA-AG-4007	High-Risk	TCGA-CRC
TCGA-AG-3891	Low-Risk	TCGA-CRC
TCGA-AG-4021	High-Risk	TCGA-CRC
TCGA-AG-3909	Low-Risk	TCGA-CRC
TCGA-AG-3890	Low-Risk	TCGA-CRC
TCGA-AG-A00C	High-Risk	TCGA-CRC
TCGA-AG-3902	Low-Risk	TCGA-CRC
TCGA-AG-4022	Low-Risk	TCGA-CRC
TCGA-AG-A01J	High-Risk	TCGA-CRC
TCGA-AG-3906	Low-Risk	TCGA-CRC
TCGA-AG-A01N	High-Risk	TCGA-CRC
TCGA-AG-A00H	Low-Risk	TCGA-CRC
TCGA-AG-A00Y	Low-Risk	TCGA-CRC
TCGA-AG-A02X	Low-Risk	TCGA-CRC
TCGA-AG-A01L	High-Risk	TCGA-CRC
TCGA-AG-A01W	High-Risk	TCGA-CRC
TCGA-AG-A002	Low-Risk	TCGA-CRC
TCGA-AG-3901	Low-Risk	TCGA-CRC
TCGA-AG-A02N	Low-Risk	TCGA-CRC
TCGA-AG-A02G	High-Risk	TCGA-CRC
TCGA-AG-A01Y	Low-Risk	TCGA-CRC
TCGA-AG-A020	High-Risk	TCGA-CRC
TCGA-AG-A023	High-Risk	TCGA-CRC
TCGA-AG-A008	Low-Risk	TCGA-CRC
TCGA-AG-A016	High-Risk	TCGA-CRC
TCGA-AG-A015	Low-Risk	TCGA-CRC
TCGA-AG-A032	High-Risk	TCGA-CRC
TCGA-AG-A011	Low-Risk	TCGA-CRC
TCGA-AG-A026	High-Risk	TCGA-CRC
TCGA-AH-6549	High-Risk	TCGA-CRC
TCGA-AH-6544	High-Risk	TCGA-CRC
TCGA-AH-6547	Low-Risk	TCGA-CRC
TCGA-AM-5821	Low-Risk	TCGA-CRC
TCGA-AH-6643	High-Risk	TCGA-CRC
TCGA-AG-A014	Low-Risk	TCGA-CRC
TCGA-AH-6903	High-Risk	TCGA-CRC
TCGA-AY-4070	High-Risk	TCGA-CRC
TCGA-AY-4071	Low-Risk	TCGA-CRC
TCGA-AM-5820	High-Risk	TCGA-CRC
TCGA-AH-6644	Low-Risk	TCGA-CRC
TCGA-AY-5543	High-Risk	TCGA-CRC
TCGA-AU-3779	Low-Risk	TCGA-CRC
TCGA-AG-A036	High-Risk	TCGA-CRC
TCGA-AY-6196	High-Risk	TCGA-CRC
TCGA-AU-6004	Low-Risk	TCGA-CRC
TCGA-AY-6197	Low-Risk	TCGA-CRC
TCGA-AY-A69D	Low-Risk	TCGA-CRC
TCGA-AG-A025	High-Risk	TCGA-CRC
TCGA-AZ-4308	High-Risk	TCGA-CRC
TCGA-AY-A54L	Low-Risk	TCGA-CRC
TCGA-AZ-4614	High-Risk	TCGA-CRC
TCGA-AY-6386	Low-Risk	TCGA-CRC
TCGA-AZ-4323	High-Risk	TCGA-CRC
TCGA-AZ-4315	Low-Risk	TCGA-CRC
TCGA-AY-A8YK	High-Risk	TCGA-CRC
TCGA-AZ-5407	Low-Risk	TCGA-CRC
TCGA-AZ-6600	High-Risk	TCGA-CRC
TCGA-AZ-6605	High-Risk	TCGA-CRC
TCGA-AY-A71X	Low-Risk	TCGA-CRC
TCGA-AZ-4616	High-Risk	TCGA-CRC
TCGA-AZ-6601	Low-Risk	TCGA-CRC
TCGA-AZ-4615	High-Risk	TCGA-CRC
TCGA-AZ-6598	Low-Risk	TCGA-CRC
TCGA-BM-6198	Low-Risk	TCGA-CRC
TCGA-AZ-4313	High-Risk	TCGA-CRC
TCGA-AZ-6607	High-Risk	TCGA-CRC
TCGA-AZ-6603	Low-Risk	TCGA-CRC
TCGA-AZ-5403	High-Risk	TCGA-CRC
TCGA-AZ-6599	Low-Risk	TCGA-CRC
TCGA-AZ-6608	High-Risk	TCGA-CRC
TCGA-CA-5797	Low-Risk	TCGA-CRC
TCGA-CA-5255	High-Risk	TCGA-CRC
TCGA-CA-6717	High-Risk	TCGA-CRC
TCGA-CA-6718	Low-Risk	TCGA-CRC
TCGA-CI-6620	Low-Risk	TCGA-CRC
TCGA-AZ-6606	High-Risk	TCGA-CRC
TCGA-CI-6622	High-Risk	TCGA-CRC
TCGA-CA-5256	High-Risk	TCGA-CRC
TCGA-CA-6715	High-Risk	TCGA-CRC
TCGA-CI-6621	High-Risk	TCGA-CRC
TCGA-CI-6619	Low-Risk	TCGA-CRC
TCGA-CA-6716	High-Risk	TCGA-CRC
TCGA-CA-5796	Low-Risk	TCGA-CRC
TCGA-CK-4948	High-Risk	TCGA-CRC
TCGA-CA-6719	High-Risk	TCGA-CRC
TCGA-CA-5254	Low-Risk	TCGA-CRC
TCGA-CI-6623	High-Risk	TCGA-CRC
TCGA-CK-4952	Low-Risk	TCGA-CRC
TCGA-CK-5912	Low-Risk	TCGA-CRC
TCGA-CK-4951	Low-Risk	TCGA-CRC
TCGA-CK-5914	High-Risk	TCGA-CRC
TCGA-CI-6624	Low-Risk	TCGA-CRC
TCGA-CK-4947	High-Risk	TCGA-CRC
TCGA-CK-6746	High-Risk	TCGA-CRC
TCGA-CK-5915	Low-Risk	TCGA-CRC
TCGA-CK-6748	High-Risk	TCGA-CRC
TCGA-CK-6751	Low-Risk	TCGA-CRC
TCGA-CK-5916	High-Risk	TCGA-CRC
TCGA-CK-4950	Low-Risk	TCGA-CRC
TCGA-CM-4746	High-Risk	TCGA-CRC
TCGA-CK-5913	Low-Risk	TCGA-CRC
TCGA-CM-4743	Low-Risk	TCGA-CRC
TCGA-CM-4747	High-Risk	TCGA-CRC
TCGA-CM-4750	High-Risk	TCGA-CRC
TCGA-CM-4752	Low-Risk	TCGA-CRC
TCGA-CK-6747	Low-Risk	TCGA-CRC
TCGA-CM-5341	High-Risk	TCGA-CRC
TCGA-CM-4744	Low-Risk	TCGA-CRC
TCGA-CM-4748	High-Risk	TCGA-CRC
TCGA-CL-5917	High-Risk	TCGA-CRC
TCGA-CM-5861	Low-Risk	TCGA-CRC
TCGA-CM-5348	High-Risk	TCGA-CRC
TCGA-CM-5349	Low-Risk	TCGA-CRC
TCGA-CM-6164	High-Risk	TCGA-CRC
TCGA-CM-6165	Low-Risk	TCGA-CRC
TCGA-CM-6161	Low-Risk	TCGA-CRC
TCGA-CM-5344	High-Risk	TCGA-CRC
TCGA-CM-6162	High-Risk	TCGA-CRC
TCGA-CM-6163	Low-Risk	TCGA-CRC
TCGA-CM-6166	Low-Risk	TCGA-CRC
TCGA-CM-5864	Low-Risk	TCGA-CRC
TCGA-CM-5863	High-Risk	TCGA-CRC
TCGA-CM-6168	Low-Risk	TCGA-CRC
TCGA-CM-5868	High-Risk	TCGA-CRC
TCGA-CM-4751	High-Risk	TCGA-CRC
TCGA-CM-6167	High-Risk	TCGA-CRC
TCGA-CM-5862	High-Risk	TCGA-CRC
TCGA-CM-6169	Low-Risk	TCGA-CRC
TCGA-CM-6170	Low-Risk	TCGA-CRC
TCGA-CM-6172	Low-Risk	TCGA-CRC
TCGA-CM-6675	High-Risk	TCGA-CRC
TCGA-CM-6677	Low-Risk	TCGA-CRC
TCGA-CM-6680	High-Risk	TCGA-CRC
TCGA-D5-5537	Low-Risk	TCGA-CRC
TCGA-D5-5540	Low-Risk	TCGA-CRC
TCGA-CM-6679	Low-Risk	TCGA-CRC
TCGA-CM-6678	High-Risk	TCGA-CRC
TCGA-D5-5539	High-Risk	TCGA-CRC
TCGA-D5-6529	Low-Risk	TCGA-CRC
TCGA-D5-6530	High-Risk	TCGA-CRC
TCGA-CM-6171	Low-Risk	TCGA-CRC
TCGA-D5-5538	High-Risk	TCGA-CRC
TCGA-D5-6535	High-Risk	TCGA-CRC
TCGA-CM-6676	Low-Risk	TCGA-CRC
TCGA-D5-6532	High-Risk	TCGA-CRC
TCGA-CM-6674	Low-Risk	TCGA-CRC
TCGA-D5-6538	High-Risk	TCGA-CRC
TCGA-D5-5541	High-Risk	TCGA-CRC
TCGA-D5-6533	High-Risk	TCGA-CRC
TCGA-D5-6537	High-Risk	TCGA-CRC
TCGA-D5-6541	Low-Risk	TCGA-CRC
TCGA-D5-6536	High-Risk	TCGA-CRC
TCGA-D5-6922	High-Risk	TCGA-CRC
TCGA-D5-6540	Low-Risk	TCGA-CRC
TCGA-D5-6534	Low-Risk	TCGA-CRC
TCGA-D5-6924	High-Risk	TCGA-CRC
TCGA-D5-6531	Low-Risk	TCGA-CRC
TCGA-D5-6539	High-Risk	TCGA-CRC
TCGA-D5-6928	High-Risk	TCGA-CRC
TCGA-D5-6929	High-Risk	TCGA-CRC
TCGA-D5-6898	Low-Risk	TCGA-CRC
TCGA-D5-6927	High-Risk	TCGA-CRC
TCGA-D5-6926	High-Risk	TCGA-CRC
TCGA-DC-6154	High-Risk	TCGA-CRC
TCGA-D5-7000	Low-Risk	TCGA-CRC
TCGA-DC-6155	High-Risk	TCGA-CRC
TCGA-DC-5337	Low-Risk	TCGA-CRC
TCGA-DC-6158	High-Risk	TCGA-CRC
TCGA-DC-4749	Low-Risk	TCGA-CRC
TCGA-DC-6157	Low-Risk	TCGA-CRC
TCGA-D5-6923	High-Risk	TCGA-CRC
TCGA-DC-6160	Low-Risk	TCGA-CRC
TCGA-DC-6681	High-Risk	TCGA-CRC
TCGA-D5-6920	Low-Risk	TCGA-CRC
TCGA-D5-6930	High-Risk	TCGA-CRC
TCGA-DM-A0X9	Low-Risk	TCGA-CRC
TCGA-DC-6682	Low-Risk	TCGA-CRC
TCGA-DM-A1D7	High-Risk	TCGA-CRC
TCGA-DC-5869	High-Risk	TCGA-CRC
TCGA-DM-A1D8	High-Risk	TCGA-CRC
TCGA-DM-A1D0	High-Risk	TCGA-CRC
TCGA-D5-6932	High-Risk	TCGA-CRC
TCGA-DM-A1D6	High-Risk	TCGA-CRC
TCGA-DC-6156	High-Risk	TCGA-CRC
TCGA-DM-A1DA	High-Risk	TCGA-CRC
TCGA-DM-A1D4	High-Risk	TCGA-CRC
TCGA-DC-4745	Low-Risk	TCGA-CRC
TCGA-DM-A0XD	Low-Risk	TCGA-CRC
TCGA-DM-A1DB	Low-Risk	TCGA-CRC
TCGA-D5-6931	High-Risk	TCGA-CRC
TCGA-DM-A28C	Low-Risk	TCGA-CRC
TCGA-DM-A1D9	Low-Risk	TCGA-CRC
TCGA-DM-A1HB	High-Risk	TCGA-CRC
TCGA-DM-A28E	Low-Risk	TCGA-CRC
TCGA-DC-6683	High-Risk	TCGA-CRC
TCGA-DM-A28H	High-Risk	TCGA-CRC
TCGA-DM-A285	High-Risk	TCGA-CRC
TCGA-DM-A28K	High-Risk	TCGA-CRC
TCGA-DM-A0XF	High-Risk	TCGA-CRC
TCGA-DM-A280	Low-Risk	TCGA-CRC
TCGA-DM-A1HA	High-Risk	TCGA-CRC
TCGA-DM-A28M	Low-Risk	TCGA-CRC
TCGA-DM-A28A	High-Risk	TCGA-CRC
TCGA-DM-A282	High-Risk	TCGA-CRC
TCGA-DY-A0XA	Low-Risk	TCGA-CRC
TCGA-DY-A1DG	High-Risk	TCGA-CRC
TCGA-DY-A1DD	Low-Risk	TCGA-CRC
TCGA-DM-A28F	Low-Risk	TCGA-CRC
TCGA-DT-5265	High-Risk	TCGA-CRC
TCGA-DM-A28G	Low-Risk	TCGA-CRC
TCGA-DY-A1DF	High-Risk	TCGA-CRC
TCGA-DY-A1DC	Low-Risk	TCGA-CRC
TCGA-DM-A288	High-Risk	TCGA-CRC
TCGA-EI-6508	High-Risk	TCGA-CRC
TCGA-EF-5831	High-Risk	TCGA-CRC
TCGA-EI-6506	Low-Risk	TCGA-CRC
TCGA-EI-6509	High-Risk	TCGA-CRC
TCGA-EF-5830	Low-Risk	TCGA-CRC
TCGA-DY-A1DE	High-Risk	TCGA-CRC
TCGA-EI-6881	High-Risk	TCGA-CRC
TCGA-EI-6507	Low-Risk	TCGA-CRC
TCGA-DY-A1H8	High-Risk	TCGA-CRC
TCGA-EI-6883	Low-Risk	TCGA-CRC
TCGA-EI-6513	High-Risk	TCGA-CRC
TCGA-F4-6459	High-Risk	TCGA-CRC
TCGA-EI-6917	High-Risk	TCGA-CRC
TCGA-EI-6514	High-Risk	TCGA-CRC
TCGA-EI-6885	High-Risk	TCGA-CRC
TCGA-F4-6463	Low-Risk	TCGA-CRC
TCGA-EI-7002	High-Risk	TCGA-CRC
TCGA-EI-6512	High-Risk	TCGA-CRC
TCGA-EI-7004	High-Risk	TCGA-CRC
TCGA-EI-6882	Low-Risk	TCGA-CRC
TCGA-F4-6460	Low-Risk	TCGA-CRC
TCGA-F4-6461	High-Risk	TCGA-CRC
TCGA-F4-6570	High-Risk	TCGA-CRC
TCGA-EI-6510	Low-Risk	TCGA-CRC
TCGA-F4-6704	High-Risk	TCGA-CRC
TCGA-F4-6806	Low-Risk	TCGA-CRC
TCGA-F4-6855	High-Risk	TCGA-CRC
TCGA-F4-6807	High-Risk	TCGA-CRC
TCGA-F4-6569	Low-Risk	TCGA-CRC
TCGA-EI-6511	High-Risk	TCGA-CRC
TCGA-EI-6884	Low-Risk	TCGA-CRC
TCGA-F4-6808	Low-Risk	TCGA-CRC
TCGA-F4-6703	Low-Risk	TCGA-CRC
TCGA-F5-6465	Low-Risk	TCGA-CRC
TCGA-F4-6854	Low-Risk	TCGA-CRC
TCGA-F5-6571	Low-Risk	TCGA-CRC
TCGA-F5-6811	High-Risk	TCGA-CRC
TCGA-F5-6464	Low-Risk	TCGA-CRC
TCGA-F5-6702	Low-Risk	TCGA-CRC
TCGA-F5-6810	Low-Risk	TCGA-CRC
TCGA-F4-6805	Low-Risk	TCGA-CRC
TCGA-F5-6813	High-Risk	TCGA-CRC
TCGA-F5-6861	Low-Risk	TCGA-CRC
TCGA-F4-6856	Low-Risk	TCGA-CRC
TCGA-F5-6863	High-Risk	TCGA-CRC
TCGA-F4-6809	High-Risk	TCGA-CRC
TCGA-F5-6812	Low-Risk	TCGA-CRC
TCGA-G4-6299	High-Risk	TCGA-CRC
TCGA-F5-6814	High-Risk	TCGA-CRC
TCGA-G4-6303	High-Risk	TCGA-CRC
TCGA-G4-6298	High-Risk	TCGA-CRC
TCGA-G4-6293	Low-Risk	TCGA-CRC
TCGA-G4-6302	Low-Risk	TCGA-CRC
TCGA-G4-6295	Low-Risk	TCGA-CRC
TCGA-G4-6310	High-Risk	TCGA-CRC
TCGA-G4-6294	High-Risk	TCGA-CRC
TCGA-G4-6311	High-Risk	TCGA-CRC
TCGA-G4-6309	High-Risk	TCGA-CRC
TCGA-F5-6864	High-Risk	TCGA-CRC
TCGA-G4-6315	High-Risk	TCGA-CRC
TCGA-G4-6306	Low-Risk	TCGA-CRC
TCGA-G4-6320	High-Risk	TCGA-CRC
TCGA-G4-6586	Low-Risk	TCGA-CRC
TCGA-G4-6321	Low-Risk	TCGA-CRC
TCGA-G4-6627	Low-Risk	TCGA-CRC
TCGA-G4-6304	High-Risk	TCGA-CRC
TCGA-G4-6317	High-Risk	TCGA-CRC
TCGA-G4-6323	Low-Risk	TCGA-CRC
TCGA-G4-6297	High-Risk	TCGA-CRC
TCGA-G4-6628	Low-Risk	TCGA-CRC
TCGA-G5-6641	Low-Risk	TCGA-CRC
TCGA-G4-6314	High-Risk	TCGA-CRC
TCGA-G5-6572	High-Risk	TCGA-CRC
TCGA-G4-6307	High-Risk	TCGA-CRC
TCGA-NH-A6GA	High-Risk	TCGA-CRC
TCGA-G4-6626	Low-Risk	TCGA-CRC
TCGA-G4-6588	Low-Risk	TCGA-CRC
TCGA-G4-6322	High-Risk	TCGA-CRC
TCGA-NH-A5IV	Low-Risk	TCGA-CRC
TCGA-G5-6233	High-Risk	TCGA-CRC
TCGA-G4-6625	Low-Risk	TCGA-CRC
TCGA-NH-A6GB	High-Risk	TCGA-CRC
TCGA-NH-A50U	High-Risk	TCGA-CRC
TCGA-G5-6235	High-Risk	TCGA-CRC
TCGA-NH-A8F8	High-Risk	TCGA-CRC
TCGA-NH-A8F7	High-Risk	TCGA-CRC
TCGA-NH-A50T	High-Risk	TCGA-CRC
TCGA-NH-A6GC	High-Risk	TCGA-CRC
TCGA-QG-A5Z1	High-Risk	TCGA-CRC
TCGA-RU-A8FL	High-Risk	TCGA-CRC
TCGA-WS-AB45	High-Risk	TCGA-CRC
TCGA-SS-A7HO	High-Risk	TCGA-CRC
TCGA-T9-A92H	High-Risk	TCGA-CRC
TCGA-QG-A5YW	High-Risk	TCGA-CRC
TCGA-QL-A97D	Low-Risk	TCGA-CRC
TCGA-QG-A5YX	Low-Risk	TCGA-CRC
TCGA-QG-A5Z2	Low-Risk	TCGA-CRC
TCGA-NH-A50V	High-Risk	TCGA-CRC
TCGA-QG-A5YV	High-Risk	TCGA-CRC
TCGA-2Y-A9GS	Low-Risk	TCGA-LIHC
TCGA-2Y-A9H7	Low-Risk	TCGA-LIHC
TCGA-BC-A3KF	High-Risk	TCGA-LIHC
TCGA-BC-4073	High-Risk	TCGA-LIHC
TCGA-BC-A5W4	High-Risk	TCGA-LIHC
TCGA-BC-A8YO	High-Risk	TCGA-LIHC
TCGA-BC-A3KG	Low-Risk	TCGA-LIHC
TCGA-2Y-A9H4	Low-Risk	TCGA-LIHC
TCGA-2Y-A9GU	Low-Risk	TCGA-LIHC
TCGA-2Y-A9H6	High-Risk	TCGA-LIHC
TCGA-5C-A9VH	Low-Risk	TCGA-LIHC
TCGA-2Y-A9GZ	High-Risk	TCGA-LIHC
TCGA-5C-A9VG	High-Risk	TCGA-LIHC
TCGA-2Y-A9H0	High-Risk	TCGA-LIHC
TCGA-2Y-A9H5	Low-Risk	TCGA-LIHC
TCGA-2Y-A9GT	High-Risk	TCGA-LIHC
TCGA-5R-AA1D	High-Risk	TCGA-LIHC
TCGA-3K-AAZ8	High-Risk	TCGA-LIHC
TCGA-BC-A10R	High-Risk	TCGA-LIHC
TCGA-2Y-A9H8	High-Risk	TCGA-LIHC
TCGA-2Y-A9H2	High-Risk	TCGA-LIHC
TCGA-2Y-A9H3	Low-Risk	TCGA-LIHC
TCGA-5R-AA1C	High-Risk	TCGA-LIHC
TCGA-2Y-A9HB	High-Risk	TCGA-LIHC
TCGA-2Y-A9GX	High-Risk	TCGA-LIHC
TCGA-4R-AA8I	High-Risk	TCGA-LIHC
TCGA-BC-4072	High-Risk	TCGA-LIHC
TCGA-BC-A10T	High-Risk	TCGA-LIHC
TCGA-BC-A10Q	High-Risk	TCGA-LIHC
TCGA-2Y-A9H1	Low-Risk	TCGA-LIHC
TCGA-5R-AAAM	High-Risk	TCGA-LIHC
TCGA-2Y-A9GW	High-Risk	TCGA-LIHC
TCGA-2V-A95S	High-Risk	TCGA-LIHC
TCGA-5C-AAPD	Low-Risk	TCGA-LIHC
TCGA-2Y-A9GV	Low-Risk	TCGA-LIHC
TCGA-2Y-A9HA	Low-Risk	TCGA-LIHC
TCGA-2Y-A9GY	High-Risk	TCGA-LIHC
TCGA-BC-A10U	High-Risk	TCGA-LIHC
TCGA-BC-A10S	Low-Risk	TCGA-LIHC
TCGA-2Y-A9H9	Low-Risk	TCGA-LIHC
TCGA-BC-A10W	High-Risk	TCGA-LIHC
TCGA-BC-A10X	High-Risk	TCGA-LIHC
TCGA-BC-A10Y	High-Risk	TCGA-LIHC
TCGA-BC-A69I	Low-Risk	TCGA-LIHC
TCGA-BC-A216	High-Risk	TCGA-LIHC
TCGA-BD-A2L6	Low-Risk	TCGA-LIHC
TCGA-BC-A69H	High-Risk	TCGA-LIHC
TCGA-BW-A5NO	High-Risk	TCGA-LIHC
TCGA-BC-A110	Low-Risk	TCGA-LIHC
TCGA-BD-A3EP	Low-Risk	TCGA-LIHC
TCGA-BC-A10Z	High-Risk	TCGA-LIHC
TCGA-CC-5258	High-Risk	TCGA-LIHC
TCGA-BC-A217	High-Risk	TCGA-LIHC
TCGA-CC-5259	Low-Risk	TCGA-LIHC
TCGA-CC-A3MA	Low-Risk	TCGA-LIHC
TCGA-CC-5262	High-Risk	TCGA-LIHC
TCGA-BW-A5NP	High-Risk	TCGA-LIHC
TCGA-CC-A5UC	Low-Risk	TCGA-LIHC
TCGA-CC-5261	High-Risk	TCGA-LIHC
TCGA-BD-A3ER	High-Risk	TCGA-LIHC
TCGA-CC-5260	High-Risk	TCGA-LIHC
TCGA-CC-A7IE	Low-Risk	TCGA-LIHC
TCGA-CC-A5UE	Low-Risk	TCGA-LIHC
TCGA-CC-5264	High-Risk	TCGA-LIHC
TCGA-CC-5263	High-Risk	TCGA-LIHC
TCGA-CC-A7IF	Low-Risk	TCGA-LIHC
TCGA-CC-A3MC	Low-Risk	TCGA-LIHC
TCGA-BW-A5NQ	High-Risk	TCGA-LIHC
TCGA-CC-A3M9	Low-Risk	TCGA-LIHC
TCGA-CC-A1HT	Low-Risk	TCGA-LIHC
TCGA-CC-A8HV	Low-Risk	TCGA-LIHC
TCGA-CC-A3MB	High-Risk	TCGA-LIHC
TCGA-CC-A8HS	Low-Risk	TCGA-LIHC
TCGA-CC-A7IJ	High-Risk	TCGA-LIHC
TCGA-CC-A7II	High-Risk	TCGA-LIHC
TCGA-CC-A9FS	Low-Risk	TCGA-LIHC
TCGA-CC-A7IG	Low-Risk	TCGA-LIHC
TCGA-CC-A8HT	High-Risk	TCGA-LIHC
TCGA-DD-A1ED	Low-Risk	TCGA-LIHC
TCGA-DD-A1EA	High-Risk	TCGA-LIHC
TCGA-CC-A123	High-Risk	TCGA-LIHC
TCGA-DD-A1EE	High-Risk	TCGA-LIHC
TCGA-CC-A7IH	Low-Risk	TCGA-LIHC
TCGA-DD-A1EI	High-Risk	TCGA-LIHC
TCGA-CC-A9FU	Low-Risk	TCGA-LIHC
TCGA-DD-A1EG	High-Risk	TCGA-LIHC
TCGA-CC-A7IL	High-Risk	TCGA-LIHC
TCGA-DD-A1EK	High-Risk	TCGA-LIHC
TCGA-CC-A9FW	High-Risk	TCGA-LIHC
TCGA-CC-A5UD	Low-Risk	TCGA-LIHC
TCGA-DD-A1EH	High-Risk	TCGA-LIHC
TCGA-DD-A1EB	Low-Risk	TCGA-LIHC
TCGA-DD-A1EL	High-Risk	TCGA-LIHC
TCGA-CC-A9FV	Low-Risk	TCGA-LIHC
TCGA-DD-A3A2	Low-Risk	TCGA-LIHC
TCGA-DD-A1EJ	Low-Risk	TCGA-LIHC
TCGA-DD-A3A7	High-Risk	TCGA-LIHC
TCGA-DD-A1E9	Low-Risk	TCGA-LIHC
TCGA-DD-A4NG	High-Risk	TCGA-LIHC
TCGA-DD-A3A6	High-Risk	TCGA-LIHC
TCGA-DD-A1EC	High-Risk	TCGA-LIHC
TCGA-DD-A1EF	High-Risk	TCGA-LIHC
TCGA-DD-A3A0	High-Risk	TCGA-LIHC
TCGA-DD-A4NB	Low-Risk	TCGA-LIHC
TCGA-DD-A4NO	Low-Risk	TCGA-LIHC
TCGA-DD-A3A3	High-Risk	TCGA-LIHC
TCGA-DD-A3A5	High-Risk	TCGA-LIHC
TCGA-DD-A3A1	High-Risk	TCGA-LIHC
TCGA-DD-A4NH	High-Risk	TCGA-LIHC
TCGA-DD-A4NL	Low-Risk	TCGA-LIHC
TCGA-CC-A8HU	Low-Risk	TCGA-LIHC
TCGA-DD-A4NA	High-Risk	TCGA-LIHC
TCGA-DD-A4NS	Low-Risk	TCGA-LIHC
TCGA-DD-A4ND	Low-Risk	TCGA-LIHC
TCGA-DD-A4NP	Low-Risk	TCGA-LIHC
TCGA-DD-A4NK	High-Risk	TCGA-LIHC
TCGA-DD-A3A4	High-Risk	TCGA-LIHC
TCGA-DD-A4NQ	High-Risk	TCGA-LIHC
TCGA-DD-A4NR	High-Risk	TCGA-LIHC
TCGA-DD-A11C	High-Risk	TCGA-LIHC
TCGA-DD-A11B	Low-Risk	TCGA-LIHC
TCGA-DD-A4NF	High-Risk	TCGA-LIHC
TCGA-DD-A4NJ	High-Risk	TCGA-LIHC
TCGA-DD-A3A9	High-Risk	TCGA-LIHC
TCGA-DD-A4NI	High-Risk	TCGA-LIHC
TCGA-CC-A7IK	Low-Risk	TCGA-LIHC
TCGA-DD-A4NE	High-Risk	TCGA-LIHC
TCGA-DD-A39V	High-Risk	TCGA-LIHC
TCGA-DD-A113	Low-Risk	TCGA-LIHC
TCGA-DD-A11A	Low-Risk	TCGA-LIHC
TCGA-DD-A4NV	High-Risk	TCGA-LIHC
TCGA-DD-A3A8	Low-Risk	TCGA-LIHC
TCGA-DD-A39X	Low-Risk	TCGA-LIHC
TCGA-DD-A73G	High-Risk	TCGA-LIHC
TCGA-DD-A73B	Low-Risk	TCGA-LIHC
TCGA-DD-A115	Low-Risk	TCGA-LIHC
TCGA-DD-A73A	Low-Risk	TCGA-LIHC
TCGA-DD-A73D	High-Risk	TCGA-LIHC
TCGA-DD-A4NN	High-Risk	TCGA-LIHC
TCGA-DD-AA3A	High-Risk	TCGA-LIHC
TCGA-DD-A119	High-Risk	TCGA-LIHC
TCGA-DD-A39W	Low-Risk	TCGA-LIHC
TCGA-DD-A11D	Low-Risk	TCGA-LIHC
TCGA-DD-A39Z	Low-Risk	TCGA-LIHC
TCGA-DD-A73E	Low-Risk	TCGA-LIHC
TCGA-DD-AAC9	Low-Risk	TCGA-LIHC
TCGA-DD-AACI	High-Risk	TCGA-LIHC
TCGA-DD-AACE	Low-Risk	TCGA-LIHC
TCGA-DD-AACF	High-Risk	TCGA-LIHC
TCGA-DD-AACD	High-Risk	TCGA-LIHC
TCGA-DD-A73C	Low-Risk	TCGA-LIHC
TCGA-DD-A118	Low-Risk	TCGA-LIHC
TCGA-DD-A114	Low-Risk	TCGA-LIHC
TCGA-DD-A73F	Low-Risk	TCGA-LIHC
TCGA-DD-AACU	Low-Risk	TCGA-LIHC
TCGA-DD-AAC8	Low-Risk	TCGA-LIHC
TCGA-DD-AACJ	High-Risk	TCGA-LIHC
TCGA-DD-AACV	Low-Risk	TCGA-LIHC
TCGA-DD-AACH	High-Risk	TCGA-LIHC
TCGA-DD-A39Y	High-Risk	TCGA-LIHC
TCGA-DD-A116	High-Risk	TCGA-LIHC
TCGA-DD-AACS	Low-Risk	TCGA-LIHC
TCGA-DD-AACQ	Low-Risk	TCGA-LIHC
TCGA-DD-AACL	Low-Risk	TCGA-LIHC
TCGA-DD-AACP	Low-Risk	TCGA-LIHC
TCGA-DD-AACG	High-Risk	TCGA-LIHC
TCGA-DD-AACW	High-Risk	TCGA-LIHC
TCGA-DD-AACK	Low-Risk	TCGA-LIHC
TCGA-DD-AAD0	Low-Risk	TCGA-LIHC
TCGA-DD-AACA	High-Risk	TCGA-LIHC
TCGA-DD-AACN	High-Risk	TCGA-LIHC
TCGA-DD-AAD5	Low-Risk	TCGA-LIHC
TCGA-DD-AAD3	Low-Risk	TCGA-LIHC
TCGA-DD-AACB	Low-Risk	TCGA-LIHC
TCGA-DD-AAD6	High-Risk	TCGA-LIHC
TCGA-DD-AACT	Low-Risk	TCGA-LIHC
TCGA-DD-AADC	High-Risk	TCGA-LIHC
TCGA-DD-AADB	Low-Risk	TCGA-LIHC
TCGA-DD-AACO	Low-Risk	TCGA-LIHC
TCGA-DD-AAD1	High-Risk	TCGA-LIHC
TCGA-DD-AACZ	High-Risk	TCGA-LIHC
TCGA-DD-AACC	Low-Risk	TCGA-LIHC
TCGA-DD-AACM	High-Risk	TCGA-LIHC
TCGA-DD-AACX	High-Risk	TCGA-LIHC
TCGA-DD-AADA	High-Risk	TCGA-LIHC
TCGA-DD-AADD	Low-Risk	TCGA-LIHC
TCGA-DD-AADE	Low-Risk	TCGA-LIHC
TCGA-DD-AADO	High-Risk	TCGA-LIHC
TCGA-DD-AADF	High-Risk	TCGA-LIHC
TCGA-DD-AACY	High-Risk	TCGA-LIHC
TCGA-DD-AAD2	Low-Risk	TCGA-LIHC
TCGA-DD-AADK	High-Risk	TCGA-LIHC
TCGA-DD-AADS	Low-Risk	TCGA-LIHC
TCGA-DD-AADP	High-Risk	TCGA-LIHC
TCGA-DD-AADI	High-Risk	TCGA-LIHC
TCGA-DD-AAD8	Low-Risk	TCGA-LIHC
TCGA-DD-AADJ	Low-Risk	TCGA-LIHC
TCGA-DD-AADV	Low-Risk	TCGA-LIHC
TCGA-DD-AAE7	Low-Risk	TCGA-LIHC
TCGA-DD-AAE6	High-Risk	TCGA-LIHC
TCGA-DD-AADL	High-Risk	TCGA-LIHC
TCGA-DD-AADR	Low-Risk	TCGA-LIHC
TCGA-DD-AADG	High-Risk	TCGA-LIHC
TCGA-DD-AAE4	Low-Risk	TCGA-LIHC
TCGA-DD-AADU	High-Risk	TCGA-LIHC
TCGA-DD-AADN	High-Risk	TCGA-LIHC
TCGA-DD-AAEA	Low-Risk	TCGA-LIHC
TCGA-DD-AAE0	Low-Risk	TCGA-LIHC
TCGA-DD-AADQ	High-Risk	TCGA-LIHC
TCGA-DD-AAE1	Low-Risk	TCGA-LIHC
TCGA-DD-AAE2	Low-Risk	TCGA-LIHC
TCGA-DD-AADW	Low-Risk	TCGA-LIHC
TCGA-DD-AAEH	Low-Risk	TCGA-LIHC
TCGA-DD-AAE8	Low-Risk	TCGA-LIHC
TCGA-DD-AADY	Low-Risk	TCGA-LIHC
TCGA-DD-AAVW	High-Risk	TCGA-LIHC
TCGA-DD-AAEI	Low-Risk	TCGA-LIHC
TCGA-DD-AAVV	High-Risk	TCGA-LIHC
TCGA-DD-AAEK	High-Risk	TCGA-LIHC
TCGA-DD-AAVX	High-Risk	TCGA-LIHC
TCGA-DD-AAE9	Low-Risk	TCGA-LIHC
TCGA-DD-AAVQ	Low-Risk	TCGA-LIHC
TCGA-DD-AAVZ	High-Risk	TCGA-LIHC
TCGA-DD-AAE3	Low-Risk	TCGA-LIHC
TCGA-DD-AAEE	Low-Risk	TCGA-LIHC
TCGA-DD-AAW0	High-Risk	TCGA-LIHC
TCGA-DD-AAEB	Low-Risk	TCGA-LIHC
TCGA-ED-A5KG	High-Risk	TCGA-LIHC
TCGA-DD-AAEG	Low-Risk	TCGA-LIHC
TCGA-ED-A7PY	High-Risk	TCGA-LIHC
TCGA-DD-AAVU	High-Risk	TCGA-LIHC
TCGA-DD-AAED	High-Risk	TCGA-LIHC
TCGA-DD-AAW2	Low-Risk	TCGA-LIHC
TCGA-DD-AADM	High-Risk	TCGA-LIHC
TCGA-DD-AAVP	High-Risk	TCGA-LIHC
TCGA-DD-AAVS	Low-Risk	TCGA-LIHC
TCGA-DD-AAVR	Low-Risk	TCGA-LIHC
TCGA-ED-A7XO	High-Risk	TCGA-LIHC
TCGA-DD-AAW3	Low-Risk	TCGA-LIHC
TCGA-ED-A7PZ	High-Risk	TCGA-LIHC
TCGA-ED-A459	High-Risk	TCGA-LIHC
TCGA-EP-A2KC	High-Risk	TCGA-LIHC
TCGA-ED-A66Y	High-Risk	TCGA-LIHC
TCGA-ED-A66X	High-Risk	TCGA-LIHC
TCGA-ED-A8O6	High-Risk	TCGA-LIHC
TCGA-ED-A97K	High-Risk	TCGA-LIHC
TCGA-ED-A4XI	High-Risk	TCGA-LIHC
TCGA-EP-A2KB	Low-Risk	TCGA-LIHC
TCGA-ED-A82E	High-Risk	TCGA-LIHC
TCGA-FV-A2QR	High-Risk	TCGA-LIHC
TCGA-ES-A2HS	High-Risk	TCGA-LIHC
TCGA-ED-A627	High-Risk	TCGA-LIHC
TCGA-DD-AAW1	High-Risk	TCGA-LIHC
TCGA-EP-A3JL	Low-Risk	TCGA-LIHC
TCGA-ED-A7PX	High-Risk	TCGA-LIHC
TCGA-FV-A3I1	High-Risk	TCGA-LIHC
TCGA-EP-A26S	Low-Risk	TCGA-LIHC
TCGA-FV-A23B	High-Risk	TCGA-LIHC
TCGA-FV-A3R3	High-Risk	TCGA-LIHC
TCGA-ED-A8O5	High-Risk	TCGA-LIHC
TCGA-EP-A12J	Low-Risk	TCGA-LIHC
TCGA-DD-AAVY	High-Risk	TCGA-LIHC
TCGA-FV-A4ZP	High-Risk	TCGA-LIHC
TCGA-FV-A3I0	High-Risk	TCGA-LIHC
TCGA-ED-A7XP	High-Risk	TCGA-LIHC
TCGA-FV-A4ZQ	Low-Risk	TCGA-LIHC
TCGA-G3-A3CJ	High-Risk	TCGA-LIHC
TCGA-G3-A3CK	High-Risk	TCGA-LIHC
TCGA-FV-A496	Low-Risk	TCGA-LIHC
TCGA-ES-A2HT	Low-Risk	TCGA-LIHC
TCGA-G3-A6UC	High-Risk	TCGA-LIHC
TCGA-G3-A5SK	High-Risk	TCGA-LIHC
TCGA-EP-A2KA	High-Risk	TCGA-LIHC
TCGA-G3-A3CH	High-Risk	TCGA-LIHC
TCGA-G3-A5SI	Low-Risk	TCGA-LIHC
TCGA-G3-A25T	High-Risk	TCGA-LIHC
TCGA-G3-A7M7	Low-Risk	TCGA-LIHC
TCGA-G3-A3CG	High-Risk	TCGA-LIHC
TCGA-EP-A3RK	High-Risk	TCGA-LIHC
TCGA-G3-A7M9	High-Risk	TCGA-LIHC
TCGA-G3-A7M8	Low-Risk	TCGA-LIHC
TCGA-G3-AAV1	High-Risk	TCGA-LIHC
TCGA-G3-A3CI	High-Risk	TCGA-LIHC
TCGA-FV-A2QQ	High-Risk	TCGA-LIHC
TCGA-G3-A25S	High-Risk	TCGA-LIHC
TCGA-G3-A25V	High-Risk	TCGA-LIHC
TCGA-G3-A25X	High-Risk	TCGA-LIHC
TCGA-G3-A25U	High-Risk	TCGA-LIHC
TCGA-G3-A25Z	Low-Risk	TCGA-LIHC
TCGA-G3-A5SL	High-Risk	TCGA-LIHC
TCGA-G3-A25Y	High-Risk	TCGA-LIHC
TCGA-G3-AAV5	High-Risk	TCGA-LIHC
TCGA-FV-A495	Low-Risk	TCGA-LIHC
TCGA-G3-A5SM	High-Risk	TCGA-LIHC
TCGA-G3-AAUZ	Low-Risk	TCGA-LIHC
TCGA-G3-A7M6	High-Risk	TCGA-LIHC
TCGA-G3-AAV4	High-Risk	TCGA-LIHC
TCGA-G3-AAV6	High-Risk	TCGA-LIHC
TCGA-K7-A5RG	Low-Risk	TCGA-LIHC
TCGA-G3-AAV3	High-Risk	TCGA-LIHC
TCGA-G3-AAV0	Low-Risk	TCGA-LIHC
TCGA-G3-A7M5	High-Risk	TCGA-LIHC
TCGA-HP-A5MZ	High-Risk	TCGA-LIHC
TCGA-FV-A3R2	High-Risk	TCGA-LIHC
TCGA-K7-A6G5	Low-Risk	TCGA-LIHC
TCGA-K7-AAU7	High-Risk	TCGA-LIHC
TCGA-MI-A75E	High-Risk	TCGA-LIHC
TCGA-KR-A7K2	High-Risk	TCGA-LIHC
TCGA-KR-A7K0	Low-Risk	TCGA-LIHC
TCGA-KR-A7K8	High-Risk	TCGA-LIHC
TCGA-G3-A5SJ	Low-Risk	TCGA-LIHC
TCGA-KR-A7K7	High-Risk	TCGA-LIHC
TCGA-GJ-A9DB	Low-Risk	TCGA-LIHC
TCGA-MI-A75G	High-Risk	TCGA-LIHC
TCGA-G3-AAV2	Low-Risk	TCGA-LIHC
TCGA-GJ-A6C0	Low-Risk	TCGA-LIHC
TCGA-GJ-A3OU	Low-Risk	TCGA-LIHC
TCGA-G3-A25W	High-Risk	TCGA-LIHC
TCGA-LG-A9QC	High-Risk	TCGA-LIHC
TCGA-K7-A5RF	High-Risk	TCGA-LIHC
TCGA-O8-A75V	Low-Risk	TCGA-LIHC
TCGA-LG-A6GG	High-Risk	TCGA-LIHC
TCGA-QA-A7B7	High-Risk	TCGA-LIHC
TCGA-MR-A8JO	Low-Risk	TCGA-LIHC
TCGA-RC-A6M3	High-Risk	TCGA-LIHC
TCGA-MR-A520	Low-Risk	TCGA-LIHC
TCGA-LG-A9QD	High-Risk	TCGA-LIHC
TCGA-MI-A75I	Low-Risk	TCGA-LIHC
TCGA-RC-A7SK	High-Risk	TCGA-LIHC
TCGA-PD-A5DF	High-Risk	TCGA-LIHC
TCGA-HP-A5N0	High-Risk	TCGA-LIHC
TCGA-MI-A75C	High-Risk	TCGA-LIHC
TCGA-RC-A6M4	High-Risk	TCGA-LIHC
TCGA-G3-AAV7	High-Risk	TCGA-LIHC
TCGA-UB-A7MB	High-Risk	TCGA-LIHC
TCGA-RC-A6M6	High-Risk	TCGA-LIHC
TCGA-WJ-A86L	High-Risk	TCGA-LIHC
TCGA-NI-A8LF	High-Risk	TCGA-LIHC
TCGA-NI-A4U2	High-Risk	TCGA-LIHC
TCGA-MI-A75H	Low-Risk	TCGA-LIHC
TCGA-RC-A6M5	High-Risk	TCGA-LIHC
TCGA-UB-A7MF	High-Risk	TCGA-LIHC
TCGA-RC-A7S9	High-Risk	TCGA-LIHC
TCGA-RC-A7SF	Low-Risk	TCGA-LIHC
TCGA-RC-A7SH	High-Risk	TCGA-LIHC
TCGA-UB-A7MD	Low-Risk	TCGA-LIHC
TCGA-XR-A8TC	Low-Risk	TCGA-LIHC
TCGA-RG-A7D4	High-Risk	TCGA-LIHC
TCGA-XR-A8TE	Low-Risk	TCGA-LIHC
TCGA-XR-A8TF	Low-Risk	TCGA-LIHC
TCGA-WQ-AB4B	High-Risk	TCGA-LIHC
TCGA-UB-AA0V	Low-Risk	TCGA-LIHC
TCGA-XR-A8TD	High-Risk	TCGA-LIHC
TCGA-UB-AA0U	High-Risk	TCGA-LIHC
TCGA-WX-AA44	Low-Risk	TCGA-LIHC
TCGA-UB-A7ME	Low-Risk	TCGA-LIHC
TCGA-WQ-A9G7	High-Risk	TCGA-LIHC
TCGA-T1-A6J8	Low-Risk	TCGA-LIHC
TCGA-WX-AA47	High-Risk	TCGA-LIHC
TCGA-UB-A7MA	High-Risk	TCGA-LIHC
TCGA-ZP-A9CZ	High-Risk	TCGA-LIHC
TCGA-UB-A7MC	High-Risk	TCGA-LIHC
TCGA-XR-A8TG	High-Risk	TCGA-LIHC
TCGA-ZP-A9CY	Low-Risk	TCGA-LIHC
TCGA-ZP-A9D2	High-Risk	TCGA-LIHC
TCGA-YA-A8S7	High-Risk	TCGA-LIHC
TCGA-RC-A7SB	High-Risk	TCGA-LIHC
TCGA-ZP-A9D1	High-Risk	TCGA-LIHC
TCGA-ZS-A9CE	Low-Risk	TCGA-LIHC
TCGA-ZS-A9CD	Low-Risk	TCGA-LIHC
TCGA-WX-AA46	Low-Risk	TCGA-LIHC
TCGA-ZP-A9D0	Low-Risk	TCGA-LIHC
TCGA-ZP-A9CV	Low-Risk	TCGA-LIHC
TCGA-ZS-A9CF	Low-Risk	TCGA-LIHC
TCGA-ZP-A9D4	Low-Risk	TCGA-LIHC
TCGA-ZS-A9CG	High-Risk	TCGA-LIHC
TCGA-BR-6453	High-Risk	TCGA-STAD
TCGA-B7-A5TK	High-Risk	TCGA-STAD
TCGA-BR-4201	Low-Risk	TCGA-STAD
TCGA-3M-AB47	High-Risk	TCGA-STAD
TCGA-BR-4366	Low-Risk	TCGA-STAD
TCGA-BR-4363	High-Risk	TCGA-STAD
TCGA-BR-4370	Low-Risk	TCGA-STAD
TCGA-B7-A5TN	High-Risk	TCGA-STAD
TCGA-B7-5816	High-Risk	TCGA-STAD
TCGA-B7-A5TI	High-Risk	TCGA-STAD
TCGA-BR-4188	High-Risk	TCGA-STAD
TCGA-BR-4255	High-Risk	TCGA-STAD
TCGA-BR-4184	High-Risk	TCGA-STAD
TCGA-BR-4279	Low-Risk	TCGA-STAD
TCGA-3M-AB46	High-Risk	TCGA-STAD
TCGA-BR-6452	Low-Risk	TCGA-STAD
TCGA-BR-4253	High-Risk	TCGA-STAD
TCGA-BR-4183	High-Risk	TCGA-STAD
TCGA-BR-4362	High-Risk	TCGA-STAD
TCGA-BR-4368	High-Risk	TCGA-STAD
TCGA-BR-4187	High-Risk	TCGA-STAD
TCGA-BR-6454	Low-Risk	TCGA-STAD
TCGA-BR-6456	High-Risk	TCGA-STAD
TCGA-BR-4361	High-Risk	TCGA-STAD
TCGA-BR-4357	Low-Risk	TCGA-STAD
TCGA-BR-4191	Low-Risk	TCGA-STAD
TCGA-BR-4280	Low-Risk	TCGA-STAD
TCGA-B7-A5TJ	High-Risk	TCGA-STAD
TCGA-BR-4294	Low-Risk	TCGA-STAD
TCGA-BR-4367	High-Risk	TCGA-STAD
TCGA-B7-5818	High-Risk	TCGA-STAD
TCGA-BR-4256	High-Risk	TCGA-STAD
TCGA-BR-6458	Low-Risk	TCGA-STAD
TCGA-BR-4267	Low-Risk	TCGA-STAD
TCGA-BR-4257	Low-Risk	TCGA-STAD
TCGA-BR-6455	Low-Risk	TCGA-STAD
TCGA-BR-4292	Low-Risk	TCGA-STAD
TCGA-BR-6457	High-Risk	TCGA-STAD
TCGA-BR-6564	High-Risk	TCGA-STAD
TCGA-BR-6563	High-Risk	TCGA-STAD
TCGA-BR-6565	Low-Risk	TCGA-STAD
TCGA-BR-4369	High-Risk	TCGA-STAD
TCGA-BR-6705	High-Risk	TCGA-STAD
TCGA-BR-6802	High-Risk	TCGA-STAD
TCGA-BR-6566	Low-Risk	TCGA-STAD
TCGA-BR-6852	High-Risk	TCGA-STAD
TCGA-BR-6710	Low-Risk	TCGA-STAD
TCGA-BR-6707	Low-Risk	TCGA-STAD
TCGA-BR-6709	High-Risk	TCGA-STAD
TCGA-BR-6803	Low-Risk	TCGA-STAD
TCGA-BR-6801	Low-Risk	TCGA-STAD
TCGA-BR-7196	High-Risk	TCGA-STAD
TCGA-BR-7707	High-Risk	TCGA-STAD
TCGA-BR-7197	Low-Risk	TCGA-STAD
TCGA-BR-7715	Low-Risk	TCGA-STAD
TCGA-BR-7704	High-Risk	TCGA-STAD
TCGA-BR-7703	Low-Risk	TCGA-STAD
TCGA-BR-7716	Low-Risk	TCGA-STAD
TCGA-BR-8058	Low-Risk	TCGA-STAD
TCGA-BR-7957	High-Risk	TCGA-STAD
TCGA-BR-7723	High-Risk	TCGA-STAD
TCGA-BR-7722	High-Risk	TCGA-STAD
TCGA-BR-7958	Low-Risk	TCGA-STAD
TCGA-BR-6706	High-Risk	TCGA-STAD
TCGA-BR-7959	Low-Risk	TCGA-STAD
TCGA-BR-8078	High-Risk	TCGA-STAD
TCGA-BR-8285	High-Risk	TCGA-STAD
TCGA-BR-8289	High-Risk	TCGA-STAD
TCGA-BR-8059	High-Risk	TCGA-STAD
TCGA-BR-8286	High-Risk	TCGA-STAD
TCGA-BR-8081	Low-Risk	TCGA-STAD
TCGA-BR-8360	High-Risk	TCGA-STAD
TCGA-BR-8362	High-Risk	TCGA-STAD
TCGA-BR-7717	High-Risk	TCGA-STAD
TCGA-BR-8295	Low-Risk	TCGA-STAD
TCGA-BR-8361	High-Risk	TCGA-STAD
TCGA-BR-8296	High-Risk	TCGA-STAD
TCGA-BR-8060	High-Risk	TCGA-STAD
TCGA-BR-8365	Low-Risk	TCGA-STAD
TCGA-BR-8366	Low-Risk	TCGA-STAD
TCGA-BR-8367	High-Risk	TCGA-STAD
TCGA-BR-8370	High-Risk	TCGA-STAD
TCGA-BR-8077	Low-Risk	TCGA-STAD
TCGA-BR-8363	Low-Risk	TCGA-STAD
TCGA-BR-8381	High-Risk	TCGA-STAD
TCGA-BR-8364	High-Risk	TCGA-STAD
TCGA-BR-8368	Low-Risk	TCGA-STAD
TCGA-BR-8373	Low-Risk	TCGA-STAD
TCGA-BR-8483	High-Risk	TCGA-STAD
TCGA-BR-8484	High-Risk	TCGA-STAD
TCGA-BR-8372	High-Risk	TCGA-STAD
TCGA-BR-7901	High-Risk	TCGA-STAD
TCGA-BR-8590	High-Risk	TCGA-STAD
TCGA-BR-8371	High-Risk	TCGA-STAD
TCGA-BR-8369	High-Risk	TCGA-STAD
TCGA-BR-8297	High-Risk	TCGA-STAD
TCGA-BR-8485	High-Risk	TCGA-STAD
TCGA-BR-8588	High-Risk	TCGA-STAD
TCGA-BR-8080	High-Risk	TCGA-STAD
TCGA-BR-8284	High-Risk	TCGA-STAD
TCGA-BR-8676	High-Risk	TCGA-STAD
TCGA-BR-8686	High-Risk	TCGA-STAD
TCGA-BR-8680	High-Risk	TCGA-STAD
TCGA-BR-8589	High-Risk	TCGA-STAD
TCGA-BR-8679	Low-Risk	TCGA-STAD
TCGA-BR-8291	Low-Risk	TCGA-STAD
TCGA-BR-7851	High-Risk	TCGA-STAD
TCGA-BR-A4CQ	High-Risk	TCGA-STAD
TCGA-BR-A4IU	High-Risk	TCGA-STAD
TCGA-BR-8687	High-Risk	TCGA-STAD
TCGA-BR-8380	High-Risk	TCGA-STAD
TCGA-BR-8592	High-Risk	TCGA-STAD
TCGA-BR-8682	High-Risk	TCGA-STAD
TCGA-BR-A4IY	High-Risk	TCGA-STAD
TCGA-BR-A4J2	High-Risk	TCGA-STAD
TCGA-BR-8382	High-Risk	TCGA-STAD
TCGA-BR-8487	High-Risk	TCGA-STAD
TCGA-BR-8591	High-Risk	TCGA-STAD
TCGA-BR-8677	High-Risk	TCGA-STAD
TCGA-BR-A4CR	High-Risk	TCGA-STAD
TCGA-BR-8384	High-Risk	TCGA-STAD
TCGA-BR-A4IZ	High-Risk	TCGA-STAD
TCGA-BR-A4QL	High-Risk	TCGA-STAD
TCGA-BR-8683	High-Risk	TCGA-STAD
TCGA-BR-8678	Low-Risk	TCGA-STAD
TCGA-BR-A4J7	High-Risk	TCGA-STAD
TCGA-BR-A4J9	High-Risk	TCGA-STAD
TCGA-BR-A44T	High-Risk	TCGA-STAD
TCGA-BR-8486	Low-Risk	TCGA-STAD
TCGA-BR-A4QI	High-Risk	TCGA-STAD
TCGA-BR-A4PD	High-Risk	TCGA-STAD
TCGA-BR-A4J5	High-Risk	TCGA-STAD
TCGA-BR-A44U	High-Risk	TCGA-STAD
TCGA-BR-A4J6	High-Risk	TCGA-STAD
TCGA-BR-A4J1	High-Risk	TCGA-STAD
TCGA-BR-A4QM	High-Risk	TCGA-STAD
TCGA-BR-A4PE	Low-Risk	TCGA-STAD
TCGA-CD-5799	Low-Risk	TCGA-STAD
TCGA-CD-5800	High-Risk	TCGA-STAD
TCGA-BR-A453	High-Risk	TCGA-STAD
TCGA-CD-5804	Low-Risk	TCGA-STAD
TCGA-BR-A4J8	High-Risk	TCGA-STAD
TCGA-BR-A4J4	High-Risk	TCGA-STAD
TCGA-BR-A4IV	High-Risk	TCGA-STAD
TCGA-BR-A4CS	High-Risk	TCGA-STAD
TCGA-BR-A452	High-Risk	TCGA-STAD
TCGA-BR-A4PF	High-Risk	TCGA-STAD
TCGA-CD-5801	Low-Risk	TCGA-STAD
TCGA-CD-5802	High-Risk	TCGA-STAD
TCGA-CD-5798	Low-Risk	TCGA-STAD
TCGA-CD-5813	Low-Risk	TCGA-STAD
TCGA-BR-8690	High-Risk	TCGA-STAD
TCGA-CD-A48A	High-Risk	TCGA-STAD
TCGA-CD-A4MG	Low-Risk	TCGA-STAD
TCGA-CD-A4MJ	High-Risk	TCGA-STAD
TCGA-CD-A4MH	Low-Risk	TCGA-STAD
TCGA-CD-5803	Low-Risk	TCGA-STAD
TCGA-CD-A48C	Low-Risk	TCGA-STAD
TCGA-CD-A4MI	Low-Risk	TCGA-STAD
TCGA-CG-4300	High-Risk	TCGA-STAD
TCGA-CD-A489	High-Risk	TCGA-STAD
TCGA-CG-4301	High-Risk	TCGA-STAD
TCGA-CG-4305	Low-Risk	TCGA-STAD
TCGA-CG-4304	Low-Risk	TCGA-STAD
TCGA-CG-4437	Low-Risk	TCGA-STAD
TCGA-CG-4438	High-Risk	TCGA-STAD
TCGA-CD-A487	High-Risk	TCGA-STAD
TCGA-CG-4442	Low-Risk	TCGA-STAD
TCGA-CG-4436	Low-Risk	TCGA-STAD
TCGA-CG-4306	High-Risk	TCGA-STAD
TCGA-CG-4440	High-Risk	TCGA-STAD
TCGA-CG-4441	High-Risk	TCGA-STAD
TCGA-CG-4444	High-Risk	TCGA-STAD
TCGA-CG-4443	Low-Risk	TCGA-STAD
TCGA-CG-4449	Low-Risk	TCGA-STAD
TCGA-CD-A486	High-Risk	TCGA-STAD
TCGA-CG-4465	High-Risk	TCGA-STAD
TCGA-CG-4455	Low-Risk	TCGA-STAD
TCGA-CG-4472	High-Risk	TCGA-STAD
TCGA-CG-4460	High-Risk	TCGA-STAD
TCGA-CG-4475	High-Risk	TCGA-STAD
TCGA-CG-4474	High-Risk	TCGA-STAD
TCGA-CG-4476	High-Risk	TCGA-STAD
TCGA-CG-4469	High-Risk	TCGA-STAD
TCGA-CG-4462	High-Risk	TCGA-STAD
TCGA-CG-5717	High-Risk	TCGA-STAD
TCGA-CG-4466	Low-Risk	TCGA-STAD
TCGA-CG-4477	High-Risk	TCGA-STAD
TCGA-CG-5722	High-Risk	TCGA-STAD
TCGA-CG-5719	Low-Risk	TCGA-STAD
TCGA-CG-5720	Low-Risk	TCGA-STAD
TCGA-CG-5723	Low-Risk	TCGA-STAD
TCGA-CG-5721	High-Risk	TCGA-STAD
TCGA-CG-5727	Low-Risk	TCGA-STAD
TCGA-CG-5725	High-Risk	TCGA-STAD
TCGA-CG-5730	High-Risk	TCGA-STAD
TCGA-CG-5724	High-Risk	TCGA-STAD
TCGA-CG-5726	Low-Risk	TCGA-STAD
TCGA-CG-5733	High-Risk	TCGA-STAD
TCGA-CG-5732	High-Risk	TCGA-STAD
TCGA-D7-5577	High-Risk	TCGA-STAD
TCGA-CG-5734	High-Risk	TCGA-STAD
TCGA-D7-5579	High-Risk	TCGA-STAD
TCGA-D7-5578	High-Risk	TCGA-STAD
TCGA-D7-6518	High-Risk	TCGA-STAD
TCGA-D7-6521	High-Risk	TCGA-STAD
TCGA-D7-6522	High-Risk	TCGA-STAD
TCGA-D7-6519	High-Risk	TCGA-STAD
TCGA-D7-6524	High-Risk	TCGA-STAD
TCGA-D7-6520	High-Risk	TCGA-STAD
TCGA-D7-6525	High-Risk	TCGA-STAD
TCGA-D7-6526	High-Risk	TCGA-STAD
TCGA-D7-6528	High-Risk	TCGA-STAD
TCGA-D7-6527	High-Risk	TCGA-STAD
TCGA-D7-6818	High-Risk	TCGA-STAD
TCGA-D7-6817	High-Risk	TCGA-STAD
TCGA-D7-6815	High-Risk	TCGA-STAD
TCGA-D7-8570	High-Risk	TCGA-STAD
TCGA-D7-6820	High-Risk	TCGA-STAD
TCGA-D7-6822	Low-Risk	TCGA-STAD
TCGA-D7-8572	High-Risk	TCGA-STAD
TCGA-D7-8573	High-Risk	TCGA-STAD
TCGA-D7-8575	High-Risk	TCGA-STAD
TCGA-D7-8574	High-Risk	TCGA-STAD
TCGA-D7-8576	High-Risk	TCGA-STAD
TCGA-D7-8578	Low-Risk	TCGA-STAD
TCGA-D7-A4YT	High-Risk	TCGA-STAD
TCGA-D7-8579	High-Risk	TCGA-STAD
TCGA-D7-A4YU	High-Risk	TCGA-STAD
TCGA-D7-A4YV	High-Risk	TCGA-STAD
TCGA-D7-A4YX	High-Risk	TCGA-STAD
TCGA-D7-A4YY	High-Risk	TCGA-STAD
TCGA-D7-A4Z0	High-Risk	TCGA-STAD
TCGA-D7-A6ET	High-Risk	TCGA-STAD
TCGA-D7-A6EY	High-Risk	TCGA-STAD
TCGA-D7-A6EZ	High-Risk	TCGA-STAD
TCGA-D7-A6F0	High-Risk	TCGA-STAD
TCGA-D7-A6F2	Low-Risk	TCGA-STAD
TCGA-D7-A74A	High-Risk	TCGA-STAD
TCGA-D7-A74B	High-Risk	TCGA-STAD
TCGA-D7-A747	High-Risk	TCGA-STAD
TCGA-D7-A748	High-Risk	TCGA-STAD
TCGA-EQ-5647	High-Risk	TCGA-STAD
TCGA-EQ-8122	Low-Risk	TCGA-STAD
TCGA-EQ-A4SO	High-Risk	TCGA-STAD
TCGA-F1-6177	High-Risk	TCGA-STAD
TCGA-F1-6874	Low-Risk	TCGA-STAD
TCGA-F1-6875	Low-Risk	TCGA-STAD
TCGA-F1-A72C	Low-Risk	TCGA-STAD
TCGA-F1-A448	High-Risk	TCGA-STAD
TCGA-FP-7735	Low-Risk	TCGA-STAD
TCGA-FP-7829	High-Risk	TCGA-STAD
TCGA-FP-7916	High-Risk	TCGA-STAD
TCGA-FP-7998	High-Risk	TCGA-STAD
TCGA-FP-A4BE	High-Risk	TCGA-STAD
TCGA-FP-A4BF	High-Risk	TCGA-STAD
TCGA-FP-A8CX	High-Risk	TCGA-STAD
TCGA-FP-A9TM	High-Risk	TCGA-STAD
TCGA-HF-7131	Low-Risk	TCGA-STAD
TCGA-HF-7132	High-Risk	TCGA-STAD
TCGA-HF-7133	High-Risk	TCGA-STAD
TCGA-HF-7134	Low-Risk	TCGA-STAD
TCGA-HF-7136	High-Risk	TCGA-STAD
TCGA-HF-A5NB	High-Risk	TCGA-STAD
TCGA-HJ-7597	Low-Risk	TCGA-STAD
TCGA-HU-8238	High-Risk	TCGA-STAD
TCGA-HU-8243	High-Risk	TCGA-STAD
TCGA-HU-8244	Low-Risk	TCGA-STAD
TCGA-HU-8245	Low-Risk	TCGA-STAD
TCGA-HU-8249	High-Risk	TCGA-STAD
TCGA-HU-8602	High-Risk	TCGA-STAD
TCGA-HU-8604	Low-Risk	TCGA-STAD
TCGA-HU-8608	High-Risk	TCGA-STAD
TCGA-HU-8610	Low-Risk	TCGA-STAD
TCGA-HU-A4G2	High-Risk	TCGA-STAD
TCGA-HU-A4G3	High-Risk	TCGA-STAD
TCGA-HU-A4G6	Low-Risk	TCGA-STAD
TCGA-HU-A4G8	High-Risk	TCGA-STAD
TCGA-HU-A4G9	Low-Risk	TCGA-STAD
TCGA-HU-A4GC	High-Risk	TCGA-STAD
TCGA-HU-A4GD	High-Risk	TCGA-STAD
TCGA-HU-A4GF	Low-Risk	TCGA-STAD
TCGA-HU-A4GH	Low-Risk	TCGA-STAD
TCGA-HU-A4GJ	High-Risk	TCGA-STAD
TCGA-HU-A4GN	High-Risk	TCGA-STAD
TCGA-HU-A4GP	High-Risk	TCGA-STAD
TCGA-HU-A4GQ	High-Risk	TCGA-STAD
TCGA-HU-A4GT	Low-Risk	TCGA-STAD
TCGA-HU-A4GU	High-Risk	TCGA-STAD
TCGA-HU-A4GX	High-Risk	TCGA-STAD
TCGA-HU-A4GY	High-Risk	TCGA-STAD
TCGA-HU-A4H0	High-Risk	TCGA-STAD
TCGA-HU-A4H2	High-Risk	TCGA-STAD
TCGA-HU-A4H3	High-Risk	TCGA-STAD
TCGA-HU-A4H4	High-Risk	TCGA-STAD
TCGA-HU-A4H5	Low-Risk	TCGA-STAD
TCGA-HU-A4H6	High-Risk	TCGA-STAD
TCGA-HU-A4H8	Low-Risk	TCGA-STAD
TCGA-HU-A4HB	High-Risk	TCGA-STAD
TCGA-HU-A4HD	High-Risk	TCGA-STAD
TCGA-IN-7806	Low-Risk	TCGA-STAD
TCGA-IN-7808	High-Risk	TCGA-STAD
TCGA-IN-A6RI	Low-Risk	TCGA-STAD
TCGA-IN-A6RJ	Low-Risk	TCGA-STAD
TCGA-IN-A6RL	High-Risk	TCGA-STAD
TCGA-IN-A6RN	High-Risk	TCGA-STAD
TCGA-IN-A6RO	Low-Risk	TCGA-STAD
TCGA-IN-A6RP	High-Risk	TCGA-STAD
TCGA-IN-A6RR	High-Risk	TCGA-STAD
TCGA-IN-A6RS	Low-Risk	TCGA-STAD
TCGA-IN-A7NR	High-Risk	TCGA-STAD
TCGA-IN-A7NT	High-Risk	TCGA-STAD
TCGA-IN-A7NU	High-Risk	TCGA-STAD
TCGA-IN-AB1V	Low-Risk	TCGA-STAD
TCGA-IN-AB1X	Low-Risk	TCGA-STAD
TCGA-IP-7968	High-Risk	TCGA-STAD
TCGA-KB-A6F5	High-Risk	TCGA-STAD
TCGA-KB-A6F7	High-Risk	TCGA-STAD
TCGA-KB-A93G	Low-Risk	TCGA-STAD
TCGA-KB-A93H	High-Risk	TCGA-STAD
TCGA-KB-A93J	High-Risk	TCGA-STAD
TCGA-MX-A5UG	High-Risk	TCGA-STAD
TCGA-MX-A5UJ	High-Risk	TCGA-STAD
TCGA-MX-A663	High-Risk	TCGA-STAD
TCGA-MX-A666	High-Risk	TCGA-STAD
TCGA-R5-A7O7	High-Risk	TCGA-STAD
TCGA-R5-A7ZE	High-Risk	TCGA-STAD
TCGA-R5-A7ZF	High-Risk	TCGA-STAD
TCGA-R5-A7ZI	High-Risk	TCGA-STAD
TCGA-R5-A7ZR	High-Risk	TCGA-STAD
TCGA-R5-A804	High-Risk	TCGA-STAD
TCGA-R5-A805	High-Risk	TCGA-STAD
TCGA-RD-A7BS	High-Risk	TCGA-STAD
TCGA-RD-A7BT	High-Risk	TCGA-STAD
TCGA-RD-A7BW	High-Risk	TCGA-STAD
TCGA-RD-A7C1	Low-Risk	TCGA-STAD
TCGA-RD-A8MV	High-Risk	TCGA-STAD
TCGA-RD-A8MW	High-Risk	TCGA-STAD
TCGA-RD-A8N0	High-Risk	TCGA-STAD
TCGA-RD-A8N1	High-Risk	TCGA-STAD
TCGA-RD-A8N2	Low-Risk	TCGA-STAD
TCGA-RD-A8N4	High-Risk	TCGA-STAD
TCGA-RD-A8N5	High-Risk	TCGA-STAD
TCGA-RD-A8N6	High-Risk	TCGA-STAD
TCGA-RD-A8N9	High-Risk	TCGA-STAD
TCGA-RD-A8NB	High-Risk	TCGA-STAD
TCGA-SW-A7EA	High-Risk	TCGA-STAD
TCGA-SW-A7EB	High-Risk	TCGA-STAD
TCGA-VQ-A8DL	Low-Risk	TCGA-STAD
TCGA-VQ-A8DT	High-Risk	TCGA-STAD
TCGA-VQ-A8DU	High-Risk	TCGA-STAD
TCGA-VQ-A8DV	Low-Risk	TCGA-STAD
TCGA-VQ-A8DZ	High-Risk	TCGA-STAD
TCGA-VQ-A8E0	High-Risk	TCGA-STAD
TCGA-VQ-A8E2	High-Risk	TCGA-STAD
TCGA-VQ-A8E3	High-Risk	TCGA-STAD
TCGA-VQ-A8E7	High-Risk	TCGA-STAD
TCGA-VQ-A8P2	Low-Risk	TCGA-STAD
TCGA-VQ-A8P3	Low-Risk	TCGA-STAD
TCGA-VQ-A8P5	High-Risk	TCGA-STAD
TCGA-VQ-A8P8	Low-Risk	TCGA-STAD
TCGA-VQ-A8PB	Low-Risk	TCGA-STAD
TCGA-VQ-A8PC	High-Risk	TCGA-STAD
TCGA-VQ-A8PD	High-Risk	TCGA-STAD
TCGA-VQ-A8PE	High-Risk	TCGA-STAD
TCGA-VQ-A8PF	High-Risk	TCGA-STAD
TCGA-VQ-A8PH	High-Risk	TCGA-STAD
TCGA-VQ-A8PJ	High-Risk	TCGA-STAD
TCGA-VQ-A8PK	High-Risk	TCGA-STAD
TCGA-VQ-A8PM	High-Risk	TCGA-STAD
TCGA-VQ-A8PO	Low-Risk	TCGA-STAD
TCGA-VQ-A8PP	High-Risk	TCGA-STAD
TCGA-VQ-A8PQ	High-Risk	TCGA-STAD
TCGA-VQ-A8PS	High-Risk	TCGA-STAD
TCGA-VQ-A8PT	Low-Risk	TCGA-STAD
TCGA-VQ-A8PU	High-Risk	TCGA-STAD
TCGA-VQ-A8PX	Low-Risk	TCGA-STAD
TCGA-VQ-A8PY	High-Risk	TCGA-STAD
TCGA-VQ-A8PZ	High-Risk	TCGA-STAD
TCGA-VQ-A91A	High-Risk	TCGA-STAD
TCGA-VQ-A91D	High-Risk	TCGA-STAD
TCGA-VQ-A91E	High-Risk	TCGA-STAD
TCGA-VQ-A91K	High-Risk	TCGA-STAD
TCGA-VQ-A91N	High-Risk	TCGA-STAD
TCGA-VQ-A91Q	High-Risk	TCGA-STAD
TCGA-VQ-A91S	High-Risk	TCGA-STAD
TCGA-VQ-A91U	High-Risk	TCGA-STAD
TCGA-VQ-A91V	High-Risk	TCGA-STAD
TCGA-VQ-A91W	High-Risk	TCGA-STAD
TCGA-VQ-A91X	High-Risk	TCGA-STAD
TCGA-VQ-A91Y	High-Risk	TCGA-STAD
TCGA-VQ-A91Z	Low-Risk	TCGA-STAD
TCGA-VQ-A92D	High-Risk	TCGA-STAD
TCGA-VQ-A94O	High-Risk	TCGA-STAD
TCGA-VQ-A94P	High-Risk	TCGA-STAD
TCGA-VQ-A94R	High-Risk	TCGA-STAD
TCGA-VQ-A94T	High-Risk	TCGA-STAD
TCGA-VQ-A94U	High-Risk	TCGA-STAD
TCGA-VQ-A922	High-Risk	TCGA-STAD
TCGA-VQ-A923	High-Risk	TCGA-STAD
TCGA-VQ-A924	Low-Risk	TCGA-STAD
TCGA-VQ-A925	High-Risk	TCGA-STAD
TCGA-VQ-A927	High-Risk	TCGA-STAD
TCGA-VQ-A928	High-Risk	TCGA-STAD
TCGA-VQ-AA6A	High-Risk	TCGA-STAD
TCGA-VQ-AA6B	High-Risk	TCGA-STAD
TCGA-VQ-AA6D	High-Risk	TCGA-STAD
TCGA-VQ-AA6F	High-Risk	TCGA-STAD
TCGA-VQ-AA6G	High-Risk	TCGA-STAD
TCGA-VQ-AA6I	High-Risk	TCGA-STAD
TCGA-VQ-AA6J	High-Risk	TCGA-STAD
TCGA-VQ-AA6K	High-Risk	TCGA-STAD
TCGA-VQ-AA64	High-Risk	TCGA-STAD
TCGA-VQ-AA68	High-Risk	TCGA-STAD
TCGA-VQ-AA69	High-Risk	TCGA-STAD
TCGA-ZA-A8F6	Low-Risk	TCGA-STAD
TCGA-ZQ-A9CR	High-Risk	TCGA-STAD
TCGA-FP-8209	Low-Risk	TCGA-STAD
TCGA-IN-8462	High-Risk	TCGA-STAD
TCGA-CD-8526	Low-Risk	TCGA-STAD
TCGA-CD-8524	Low-Risk	TCGA-STAD
TCGA-FP-8210	High-Risk	TCGA-STAD
TCGA-IN-8663	High-Risk	TCGA-STAD
TCGA-FP-8211	High-Risk	TCGA-STAD
TCGA-FP-8631	High-Risk	TCGA-STAD
TCGA-CD-8532	High-Risk	TCGA-STAD
TCGA-CD-8536	High-Risk	TCGA-STAD
