# Supplementary material for: SCRIPT: Stratified clinical risk prediction from pathology reports using large language models
Source: J Pathol Inform. 2026 May 12;22:100673. doi: 10.1016/j.jpi.2026.100673 (PMC13251499; doi:10.1016/j.jpi.2026.100673)
Supplement: Supplementary file 2 — Supplementary Table 2: Comparative Word Frequency Analysis of LLM Reasonings and Original Pathology Reports. This table details the most frequently occurring words within the LLM Reasoning Field and the Original Pathology Reports, stratified by risk level. The left columns present frequency data for high-risk (total word count: 610) and low-risk (total word count: 446) LLM classifications. The right columns display the corresponding word frequencies from the source pathology reports for high-risk (total word count: 9270) and low-risk (total word count: 5990) cases. Each entry lists the total number of times a specific term appeared. [file mmc5.xlsx]

## Sheet: Tabelle1
Supplementary Table 2: Comparative Word Frequency Analysis of LLM Reasonings and Original Pathology Reports. This table details the most frequently occurring words within the LLM Reasoning Field and the Original Pathology Reports, stratified by risk level. The left columns present frequency data for high-risk (total word count: 610) and low-risk (total word count: 446) LLM classifications. The ri…
	LLM Reasoning Field				Original Pathology Report
	LLM high-risk (total word count: 610)		LLM low-risk (total word count: 446 )		LLM high-risk (total word count: 9270)		LLM low-risk (total word count: 5990)
No.	Frequency	Words	Frequency	Words	Frequency	Words	Frequency	Words
1	313	patient	302	patient	2886	cm	1560	cm
2	230	tumor	241	lymph	1877	tumor	1223	tumor
3	219	adenocarcinoma	237	tumor	1270	colon	912	colon
4	212	lymph	213	differentiated	1199	lymph	846	lymph
5	180	indicating	207	adenocarcinoma	1183	margin	823	margin
6	153	differentiated	203	moderately	837	adenocarcinoma	587	nodes
7	127	metastasis	161	relatively	726	nodes	503	diagnosis
8	125	high-risk	146	node	864	diagnosis	492	adenocarcinoma
9	121	risk	124	margins	532	distal	473	resection
10	113	recurrence	118	indicates	718	tissue	459	distal
11	110	nodes	113	prognosis	634	proximal	455	tissue
12	108	invasion	93	nodes	513	specimen	449	em
13	96	cancer	92	involvement	604	intesfne	409	specimen
14	94	moderately	92	resection	618	resection	394	proximal
15	91	node	91	metastasis	350	cancer	349	right
16	88	high	91	invasion	477	em	344	invasion
17	88	metastases	85	indicating	489	mucosa	320	mucosa
18	70	poorly	85	risk	424	invasion	318	node
19	64	tissue	79	cm	370	length	315	identified
20	61	additionally	78	recurrence	322	sized	313	pt
21	59	metastatic	78	pn	393	node	312	margins
22	56	indicates	75	favorable	366	one	286	sections
23	55	cm	74	pt	473	margins	283	length
24	54	colon	68	low	338	ii	267	submitted
25	54	presence	65	tumor-free	299	sigmoid	259	differentiated
26	54	higher	52	cancer	311	charge	257	negative
27	53	aggressive	50	free	311	lesion	257	muscularis
28	49	carcinoma	48	distant	240	fat	252	moderately
29	48	pt	48	negative	328	identified	245	appendix
30	48	wall	48	size	524	large	226	cancer
31	46	stage	47	muscularis	363	sections	223	carcinoma
32	45	category	44	propria	346	carcinoma	219	received
33	44	advanced	44	low-risk	390	metastases	212	sigmoid
34	44	infiltration	43	stage	247	right	203	type
35	42	size	43	metastases	217	tumour	199	tan
36	41	regional	35	good	128	received	197	tumor-free
37	38	large	34	additionally	233	microscopic	196	measuring
38	37	mucinous	34	colon	396	submitted	195	one
39	35	pn	33	suggests	277	circumference	191	mass
40	34	survival	32	spread	331	clinical	190	clinical
41	34	prognosis	29	factors	153	appendix	190	stage
42	31	fatty	29	classification	370	histopathological	182	large
43	30	poor	28	small	164	pt	181	propria
44	29	muscularis	27	pno	246	incision	179	representative
45	29	liver	27	perineural	213	muscularis	178	block
46	27	due	26	surgical	242	negative	176	gross
47	26	positive	25	margin	273	differentiated	176	free
48	26	involvement	24	lymphovascular	287	pathology	175	material
49	26	layers	23	regional	280	page	172	labeled
50	26	lymphovascular	23	vascular	259	carcinomatosa	171	surface
